# Supplementary material for: Genome-Wide Identification of BrCMF Genes in Brassica rapa and Their Expression Analysis under Abiotic Stresses
Source: Plants (Basel). 2024 Apr 17;13(8):1118. doi: 10.3390/plants13081118 (PMC11054530; doi:10.3390/plants13081118)
Supplement: Supplementary file 1 [file plants-13-01118-s001.zip › Table S1.xlsx]

## Sheet: Sheet1
Table S1.Tissue-specific expression data(TPM value)
Gene name	Gene ID	Callus	Flower	Leaf	Root	Silique	Stem
BrCMF1	Bra013939	0	0.073	9.939	0	0	3.696
BrCMF2	Bra023461	0	0.23	0.029	0	0.782	0.176
BrCMF3	Bra020271	0	1.217	0.034	2.439	0	0.035
BrCMF4	Bra020461	4.571	3.741	6.252	0.252	2.793	8.201
BrCMF5	Bra022655	1.949	4.299	6.937	9.671	10.523	9.444
BrCMF6	Bra006252	0.632	3.19	0.551	0.309	1.144	1.331
BrCMF7	Bra029069	1.471	16.88	18.664	5.74	47.238	23.759
BrCMF8	Bra001475	2.059	0	0	0.021	0	1.704
BrCMF9	Bra019134	3.728	0	3.935	0	0.096	4.054
BrCMF10	Bra025502	0.081	0.075	0	16.369	0.205	0.154
BrCMF11	Bra021846	0.146	2.518	0	0	2.597	0.035
BrCMF12	Bra005503	0	0	0	0.268	0.093	0
BrCMF13	Bra034721	0	0.339	0.171	0.139	0	2.54
BrCMF14	Bra010391	17.465	29.807	2.384	20.182	26.732	11.641
BrCMF15	Bra030669	4.013	1.778	14.488	4.542	2.277	5.727
BrCMF16	Bra030574	0.095	6.084	0	0	0.061	0
BrCMF17	Bra027785	0	2.183	0.099	3.263	8.92	0.638
BrCMF18	Bra032471	0.087	0	0	0	0	0
BrCMF19	Bra015548	0.288	0.669	67.254	0.596	0.547	6.088
BrCMF20	Bra015321	0.116	3.608	0	0.013	0.073	0
BrCMF21	Bra003057	0.338	4.279	7.597	3.494	10.716	5.212
BrCMF22	Bra002752	4.8	11.726	26.221	1.061	1.141	17.358
BrCMF23	Bra002516	0.16	0.198	0.188	1.68	0.27	0.482
BrCMF24	Bra008763	2.607	6.775	2.725	1.5	4.814	4.533
BrCMF25	Bra039351	0	0.343	0.115	0.141	0.156	5.549
