# Supplementary material for: Genome-Wide Identification of BrCMF Genes in Brassica rapa and Their Expression Analysis under Abiotic Stresses
Source: Plants (Basel). 2024 Apr 17;13(8):1118. doi: 10.3390/plants13081118 (PMC11054530; doi:10.3390/plants13081118)
Supplement: Supplementary file 1 [file plants-13-01118-s001.zip › Table S2.xlsx]

## Sheet: Cold treatments
Table S2. The expression of BrCMF genes after Cold treatments in transcriptome.
V1.5_ID	Gene name	CK:read count	CK:fpkm	DWXP:read count	DWXP:fpkm
Bra001475	BrCMF8	0	0	0	0
Bra002516	BrCMF23	1	0.0932661	0	0
Bra002752	BrCMF22	1183	38.7804	2882	75.5826
Bra003057	BrCMF21	300	19.3768	180	9.3011
Bra005503	BrCMF12	0	0	0	0
Bra006252	BrCMF6	4	0.29771	2	0.119087
Bra008763	BrCMF24	327	15.6606	286	10.9579
Bra010391	BrCMF14	28	1.70404	72	3.50554
Bra013939	BrCMF1	23	0.819726	198	5.64555
Bra015321	BrCMF20	0	0	0	0
Bra015548	BrCMF19	0	0	0	0
Bra019134	BrCMF9	17	0.631589	168	4.99338
Bra020271	BrCMF3	11	1.02169	9	0.668757
Bra020461	BrCMF4	1710	55.5968	1368	35.5828
Bra021846	BrCMF11	5	0.287431	20	0.919802
Bra022655	BrCMF5	587	18.2323	198	4.92003
Bra025502	BrCMF10	0	0	1	0.0437167
Bra027785	BrCMF17	2	0.0728594	0	0
Bra029069	BrCMF7	339	19.6385	251	11.6328
Bra030574	BrCMF16	4	0.263661	9	0.474602
Bra030669	BrCMF15	91	6.27429	432	23.8291
Bra032471	BrCMF18	0	0	0	0
Bra034721	BrCMF13	0	0	0	0
Bra039351	BrCMF25	1	0.0895503	3	0.214926

## Sheet: NaCl treatments
Table S2. The expression of BrCMF genes after NaCl treatments in transcriptome.
V1.5_ID	Gene name	CK:read count	CK:fpkm	YXP:read count	YXP:fpkm
Bra001475	BrCMF8	0	0	0	0
Bra002516	BrCMF23	8	0.59926	1	0.0976074
Bra002752	BrCMF22	662	17.4296	303	10.3951
Bra003057	BrCMF21	1159	60.1238	331	22.3743
Bra005503	BrCMF12	0	0	0	0
Bra006252	BrCMF6	15	0.896658	3	0.233676
Bra008763	BrCMF24	386	14.8473	292	14.6353
Bra010391	BrCMF14	76	3.71482	53	3.37565
Bra013939	BrCMF1	0	0	34	1.26817
Bra015321	BrCMF20	0	0	1	0.0607839
Bra015548	BrCMF19	0	0	0	0
Bra019134	BrCMF9	0	0	0	0
Bra020271	BrCMF3	3	0.223794	17	1.65247
Bra020461	BrCMF4	888	23.1882	242	8.23432
Bra021846	BrCMF11	7	0.323194	2	0.120324
Bra022655	BrCMF5	1370	34.1762	317	10.3043
Bra025502	BrCMF10	1	0.0438883	0	0
Bra027785	BrCMF17	0	0	0	0
Bra029069	BrCMF7	250	11.6319	453	27.4642
Bra030574	BrCMF16	27	1.42939	27	1.86256
Bra030669	BrCMF15	52	2.87957	66	4.7624
Bra032471	BrCMF18	0	0	0	0
Bra034721	BrCMF13	0	0	0	0
Bra039351	BrCMF25	0	0	0	0

## Sheet: PEG treatments
Table S2. The expression of BrCMF genes after PEG treatments in transcriptome.
V1.5_ID	Gene name	CK:read count	CK:fpkm	GHXP:read count	GHXP:fpkm
Bra001475	BrCMF8	0	0	0	0
Bra002516	BrCMF23	8	0.59926	0	0
Bra002752	BrCMF22	662	17.4296	22	0.69299
Bra003057	BrCMF21	1159	60.1238	41	2.54462
Bra005503	BrCMF12	0	0	0	0
Bra006252	BrCMF6	15	0.896658	0	0
Bra008763	BrCMF24	386	14.8473	77	3.54345
Bra010391	BrCMF14	76	3.71482	25	1.46197
Bra013939	BrCMF1	0	0	69	2.36302
Bra015321	BrCMF20	0	0	0	0
Bra015548	BrCMF19	0	0	0	0
Bra019134	BrCMF9	0	0	0	0
Bra020271	BrCMF3	3	0.223794	1	0.0892488
Bra020461	BrCMF4	888	23.1882	39	1.21841
Bra021846	BrCMF11	7	0.323194	12	0.66286
Bra022655	BrCMF5	1370	34.1762	87	2.59656
Bra025502	BrCMF10	1	0.0438883	2	0.105016
Bra027785	BrCMF17	0	0	0	0
Bra029069	BrCMF7	250	11.6319	289	16.0873
Bra030574	BrCMF16	27	1.42939	76	4.81368
Bra030669	BrCMF15	52	2.87957	47	3.11385
Bra032471	BrCMF18	0	0	0	0
Bra034721	BrCMF13	0	0	0	0
Bra039351	BrCMF25	0	0	0	0
