# Supplementary material for: Genome-Wide Identification of BrCMF Genes in Brassica rapa and Their Expression Analysis under Abiotic Stresses
Source: Plants (Basel). 2024 Apr 17;13(8):1118. doi: 10.3390/plants13081118 (PMC11054530; doi:10.3390/plants13081118)
Supplement: Supplementary file 1 [file plants-13-01118-s001.zip › Table S3.xlsx]

## Sheet: PEG
Table S3.The RT-qPCR data under PEG treatments.
Sample Name	Target Name	CT	Ct Mean	Ct SD
CK	Actin	26.33	26.3579	0.0430266
CK	Actin	26.336	26.3579	0.0430266
CK	Actin	26.407	26.3579	0.0430266
PEG12h	Actin	24.688	24.6271	0.0736676
PEG12h	Actin	24.648	24.6271	0.0736676
PEG12h	Actin	24.545	24.6271	0.0736676
PEG4h	Actin	28.484	28.8965	0.357795
PEG4h	Actin	29.127	28.8965	0.357795
PEG4h	Actin	29.078	28.8965	0.357795
PEG6h	Actin	24.961	24.9736	0.0352872
PEG6h	Actin	25.013	24.9736	0.0352872
PEG6h	Actin	24.946	24.9736	0.0352872
CK	BrCMF14	32.371	28.9464	3.07715
CK	BrCMF14	28.053	28.9464	3.07715
CK	BrCMF14	26.415	28.9464	3.07715
PEG12h	BrCMF14	29.327	29.7091	0.343389
PEG12h	BrCMF14	29.992	29.7091	0.343389
PEG12h	BrCMF14	29.808	29.7091	0.343389
PEG4h	BrCMF14	33.069	32.9087	1.03802
PEG4h	BrCMF14	33.857	32.9087	1.03802
PEG4h	BrCMF14	31.8	32.9087	1.03802
PEG6h	BrCMF14	28.149	30.6958	2.20922
PEG6h	BrCMF14	32.096	30.6958	2.20922
PEG6h	BrCMF14	31.842	30.6958	2.20922
CK	BrCMF15	33.025	32.1573	1.46134
CK	BrCMF15	32.977	32.1573	1.46134
CK	BrCMF15	30.47	32.1573	1.46134
PEG12h	BrCMF15	33.677	33.592	0.647024
PEG12h	BrCMF15	34.192	33.592	0.647024
PEG12h	BrCMF15	32.907	33.592	0.647024
PEG4h	BrCMF15	33.496	33.5476	0.0720378
PEG4h	BrCMF15	33.517	33.5476	0.0720378
PEG4h	BrCMF15	33.63	33.5476	0.0720378
PEG6h	BrCMF15	33.174	33.0366	0.413921
PEG6h	BrCMF15	32.571	33.0366	0.413921
PEG6h	BrCMF15	33.364	33.0366	0.413921
CK	BrCMF21	31.762	31.8954	0.120104
CK	BrCMF21	31.929	31.8954	0.120104
CK	BrCMF21	31.995	31.8954	0.120104
PEG12h	BrCMF21	29.264	29.551	0.266603
PEG12h	BrCMF21	29.598	29.551	0.266603
PEG12h	BrCMF21	29.791	29.551	0.266603
PEG4h	BrCMF21	32.988	33.2244	0.260971
PEG4h	BrCMF21	33.505	33.2244	0.260971
PEG4h	BrCMF21	33.18	33.2244	0.260971
PEG6h	BrCMF21	31.182	30.9989	0.165762
PEG6h	BrCMF21	30.954	30.9989	0.165762
PEG6h	BrCMF21	30.86	30.9989	0.165762
CK	BrCMF22	27.711	27.3991	0.498769
CK	BrCMF22	27.662	27.3991	0.498769
CK	BrCMF22	26.824	27.3991	0.498769
PEG12h	BrCMF22	25.972	25.9144	0.0780112
PEG12h	BrCMF22	25.826	25.9144	0.0780112
PEG12h	BrCMF22	25.946	25.9144	0.0780112
PEG4h	BrCMF22	28.816	28.4083	1.17224
PEG4h	BrCMF22	29.322	28.4083	1.17224
PEG4h	BrCMF22	27.087	28.4083	1.17224
PEG6h	BrCMF22	26.6	26.3094	0.255211
PEG6h	BrCMF22	26.12	26.3094	0.255211
PEG6h	BrCMF22	26.209	26.3094	0.255211
CK	BrCMF5	31.002	27.3367	3.20345
CK	BrCMF5	25.934	27.3367	3.20345
CK	BrCMF5	25.074	27.3367	3.20345
PEG12h	BrCMF5	28.243	27.263	1.51838
PEG12h	BrCMF5	28.031	27.263	1.51838
PEG12h	BrCMF5	25.514	27.263	1.51838
PEG4h	BrCMF5	31.76	31.0136	1.18502
PEG4h	BrCMF5	29.647	31.0136	1.18502
PEG4h	BrCMF5	31.634	31.0136	1.18502
PEG6h	BrCMF5	30.921	30.3693	0.480702
PEG6h	BrCMF5	30.038	30.3693	0.480702
PEG6h	BrCMF5	30.149	30.3693	0.480702
CK	BrCMF7	29.653	29.5445	0.131837
CK	BrCMF7	29.398	29.5445	0.131837
CK	BrCMF7	29.582	29.5445	0.131837
PEG12h	BrCMF7	23.816	25.4203	1.38983
PEG12h	BrCMF7	26.227	25.4203	1.38983
PEG12h	BrCMF7	26.218	25.4203	1.38983
PEG4h	BrCMF7	31.934	31.8681	0.0707006
PEG4h	BrCMF7	31.877	31.8681	0.0707006
PEG4h	BrCMF7	31.793	31.8681	0.0707006
PEG6h	BrCMF7	28.641	28.5075	0.121424
PEG6h	BrCMF7	28.404	28.5075	0.121424
PEG6h	BrCMF7	28.478	28.5075	0.121424

## Sheet: Cold
Table S3.The RT-qPCR data under Cold treatments.
Sample Name	Target Name	Ct	Ct Mean	Ct SD
CK	Actin	26.9393	23.582	3.00675
CK	Actin	22.6694	23.582	3.00675
CK	Actin	21.1372	23.582	3.00675
Cold4h	Actin	21.7461	21.5611	0.169662
Cold4h	Actin	21.4127	21.5611	0.169662
Cold4h	Actin	21.5245	21.5611	0.169662
Cold6h	Actin	20.875	20.5184	0.674271
Cold6h	Actin	20.9395	20.5184	0.674271
Cold6h	Actin	19.7407	20.5184	0.674271
Cold12h	Actin	21.4477	21.3686	0.113539
Cold12h	Actin	21.4196	21.3686	0.113539
Cold12h	Actin	21.2385	21.3686	0.113539
Cold7d	Actin	28.8932	28.4941	0.374475
Cold7d	Actin	28.4387	28.4941	0.374475
Cold7d	Actin	28.1504	28.4941	0.374475
Cold7d	BrCMF15	36.8211	36.4124	0.581835
Cold7d	BrCMF15	36.67	36.4124	0.581835
Cold7d	BrCMF15	35.7463	36.4124	0.581835
CK	BrCMF15	27.9148	35.0701	6.21248
CK	BrCMF15	38.2046	35.0701	6.21248
CK	BrCMF15	39.0908	35.0701	6.21248
Cold4h	BrCMF15	37.533	38.2079	0.586746
Cold4h	BrCMF15	38.4939	38.2079	0.586746
Cold4h	BrCMF15	38.5968	38.2079	0.586746
Cold6h	BrCMF15	37.4457	37.4141	1.27552
Cold6h	BrCMF15	36.1231	37.4141	1.27552
Cold6h	BrCMF15	38.6736	37.4141	1.27552
Cold12h	BrCMF15	37.4527	37.9637	0.757068
Cold12h	BrCMF15	37.6049	37.9637	0.757068
Cold12h	BrCMF15	38.8334	37.9637	0.757068
CK	BrCMF21	38.0567	37.3529	1.05006
CK	BrCMF21	37.8561	37.3529	1.05006
CK	BrCMF21	36.1459	37.3529	1.05006
Cold4h	BrCMF21	37.2669	36.701	0.571113
Cold4h	BrCMF21	36.7111	36.701	0.571113
Cold4h	BrCMF21	36.1248	36.701	0.571113
Cold6h	BrCMF21	36.7628	36.095	0.993876
Cold6h	BrCMF21	34.9528	36.095	0.993876
Cold6h	BrCMF21	36.5693	36.095	0.993876
Cold12h	BrCMF21	40.0749	38.3622	1.50547
Cold12h	BrCMF21	37.7634	38.3622	1.50547
Cold12h	BrCMF21	37.2483	38.3622	1.50547
Cold7d	BrCMF21	0	0	0
Cold7d	BrCMF21	0	0	0
Cold7d	BrCMF21	0	0	0
CK	BrCMF5	38.3245	37.5829	0.662822
CK	BrCMF5	37.3761	37.5829	0.662822
CK	BrCMF5	37.0482	37.5829	0.662822
Cold4h	BrCMF5	38.5006	37.4928	0.873508
Cold4h	BrCMF5	37.0252	37.4928	0.873508
Cold4h	BrCMF5	36.9527	37.4928	0.873508
Cold6h	BrCMF5	38.5224	38.0794	0.469807
Cold6h	BrCMF5	38.1291	38.0794	0.469807
Cold6h	BrCMF5	37.5867	38.0794	0.469807
Cold12h	BrCMF5	38.6477	38.1526	0.614598
Cold12h	BrCMF5	38.3454	38.1526	0.614598
Cold12h	BrCMF5	37.4647	38.1526	0.614598
Cold7d	BrCMF5	0	0	0
Cold7d	BrCMF5	0	0	0
Cold7d	BrCMF5	0	0	0
CK	BrCMF7	30.2361	29.9439	0.591478
CK	BrCMF7	30.3325	29.9439	0.591478
CK	BrCMF7	29.2632	29.9439	0.591478
Cold4h	BrCMF7	31.0125	30.79	0.507228
Cold4h	BrCMF7	31.1479	30.79	0.507228
Cold4h	BrCMF7	30.2095	30.79	0.507228
Cold6h	BrCMF7	32.3108	31.772	0.624922
Cold6h	BrCMF7	31.9182	31.772	0.624922
Cold6h	BrCMF7	31.0869	31.772	0.624922
Cold12h	BrCMF7	31.1472	30.8649	0.258744
Cold12h	BrCMF7	30.8087	30.8649	0.258744
Cold12h	BrCMF7	30.6389	30.8649	0.258744
Cold7d	BrCMF7	33.1529	32.7598	0.563617
Cold7d	BrCMF7	33.0125	32.7598	0.563617
Cold7d	BrCMF7	32.1141	32.7598	0.563617

## Sheet: NaCl
Table S3.The RT-qPCR data under NaCl treatments.
Sample Name	Target Name	CT	Ct Mean	Ct SD
CK	Actin	31.332	31.4464	0.134935
CK	Actin	31.412	31.4464	0.134935
CK	Actin	31.595	31.4464	0.134935
NaCl4h	Actin	27.254	27.248	0.0612584
NaCl4h	Actin	27.184	27.248	0.0612584
NaCl4h	Actin	27.306	27.248	0.0612584
NaCl6h	Actin	26.371	26.619	0.214858
NaCl6h	Actin	26.751	26.619	0.214858
NaCl6h	Actin	26.735	26.619	0.214858
NaCl12h	Actin	25.962	25.8392	0.106761
NaCl12h	Actin	25.77	25.8392	0.106761
NaCl12h	Actin	25.785	25.8392	0.106761
CK	BrCMF22	28.372	28.7262	0.311885
CK	BrCMF22	28.846	28.7262	0.311885
CK	BrCMF22	28.961	28.7262	0.311885
NaCl4h	BrCMF22	27.87	27.7459	0.111464
NaCl4h	BrCMF22	27.714	27.7459	0.111464
NaCl4h	BrCMF22	27.654	27.7459	0.111464
NaCl6h	BrCMF22	27.978	27.8734	0.0924634
NaCl6h	BrCMF22	27.801	27.8734	0.0924634
NaCl6h	BrCMF22	27.842	27.8734	0.0924634
NaCl12h	BrCMF22	27.712	27.7862	0.0652274
NaCl12h	BrCMF22	27.834	27.7862	0.0652274
NaCl12h	BrCMF22	27.812	27.7862	0.0652274
CK	Actin NaCl	25.741	25.7376	0.0109303
CK	Actin NaCl	25.725	25.7376	0.0109303
CK	Actin NaCl	25.746	25.7376	0.0109303
CK	BrCMF15 NaCl	31.367	31.5667	0.193265
CK	BrCMF15 NaCl	31.753	31.5667	0.193265
CK	BrCMF15 NaCl	31.579	31.5667	0.193265
NaCl4h	Actin NaCl	24.286	24.2881	0.0405938
NaCl4h	Actin NaCl	24.33	24.2881	0.0405938
NaCl4h	Actin NaCl	24.249	24.2881	0.0405938
NaCl4h	BrCMF15 NaCl	31.94	32.1889	0.797121
NaCl4h	BrCMF15 NaCl	33.081	32.1889	0.797121
NaCl4h	BrCMF15 NaCl	31.546	32.1889	0.797121
NaCl6h	Actin NaCl	24.53	24.482	0.0788266
NaCl6h	Actin NaCl	24.391	24.482	0.0788266
NaCl6h	Actin NaCl	24.525	24.482	0.0788266
NaCl6h	BrCMF15 NaCl	31.378	32.0599	0.597649
NaCl6h	BrCMF15 NaCl	32.306	32.0599	0.597649
NaCl6h	BrCMF15 NaCl	32.495	32.0599	0.597649
NaCl12h	Actin NaCl	24.105	24.0321	0.0678521
NaCl12h	Actin NaCl	23.971	24.0321	0.0678521
NaCl12h	Actin NaCl	24.02	24.0321	0.0678521
NaCl12h	BrCMF15 NaCl	32.245	32.5357	0.289765
NaCl12h	BrCMF15 NaCl	32.538	32.5357	0.289765
NaCl12h	BrCMF15 NaCl	32.824	32.5357	0.289765

## Sheet: The data of analysis
Table S3.The RT-qPCR data after analysis using the 2−∆∆CT method
Treatment	Gene name	Gene ID	CK	Error	4h	Error	6h	Error	12h	Error	7d	Error
NaCl	BrCMF15	Bra030669	1.00182	0.0853341	0.34458	0.0661317329830896	0.259732	0.0240256	0.148299	0.0207205
	BrCMF22	Bra002752	1.00079	0.0563797	0.140419	0.00412891	0.0879694	0.00176759	0.0449992	0.000485195
Cold	BrCMF21	Bra003057	1.00242	0.0984001	0.866392	0.23314	0.722636	0.0684226	0.58952	0.147257	0	0
	BrCMF7	Bra029069	1.00056	0.0472726	0.250843	0.016645	0.0836732	0.0160013	0.313641	0.0260793	7.10292	0.488391
	BrCMF5	Bra022655	1.00646	0.161021	0.507982	0.0180493	0.137508	0.0263435	0.175282	0.0258741	0	0
	BrCMF15	Bra030669	1.04754	0.441228	0.467307	0.0235702	0.483898	0.274831	0.923475	0.0688026	14.7313	0.683447
PEG	BrCMF22	Bra002752	1.00014	0.0240174	2.66119	0.653306	1.10664	0.0482573	1.04649	0.0133359
	BrCMF21	Bra003057	1.00026	0.0323513	3.14638	0.295655	0.800662	0.0368751	1.52491	0.144035
	BrCMF14	Bra010391	1.01202	0.219965	0.275313	0.103765	0.0422936	0.00525172	0.145333	0.0130889
	BrCMF5	Bra022655	1.04475	0.42778	0.0934847	0.00576957	0.0160094	0.000870554	0.0510796	0.00529801
	BrCMF7	Bra029069	1.0003	0.0348023	1.39937	0.0390892	0.870837	0.0315785	3.3242	0.0146617
	BrCMF15	Bra030669	1.00014	0.0235274	4.81335	0.0495413	0.320551	0.0298079	0.168096	0.0419857
