# Supplementary material for: Genome-Wide Identification of BrCMF Genes in Brassica rapa and Their Expression Analysis under Abiotic Stresses
Source: Plants (Basel). 2024 Apr 17;13(8):1118. doi: 10.3390/plants13081118 (PMC11054530; doi:10.3390/plants13081118)
Supplement: Supplementary file 1 [file plants-13-01118-s001.zip › Table S4.xlsx]

## Sheet: Sheet1
Table S4.List of primers used for RT-qPCR
Primer	sequence
Br029069-q F	AGATACAGAAACTTGGGACTGG
Br029069-q R	CTCACGTCGATCATCTGAAGTA
Br003057-q F	TACAAGCTCTCAGATGCTGAAA
Br003057-q R	GATCAACGGCTAAGATTGGTTC
Br022655-q F	GATCTTGGGTTGTTTCAGAGTG
Br022655-q R	TACGTCTAAAACATCAGCGAGT
Br030669-q F	GTATCAAGTCCGAAAGCTCAAC
Br030669-q R	CGTTGTTGTTGTTCTCTTCCAT
Br002752-q F	CCAAACCAGACTTACAACGAAG
Br002752-q R	ACTGAGAAGAGGAGATTTAGCG
Br010391-q F	AAATCCATCAGTTCGAAGACCT
Br010391-q R	AGCATTGGTTCTTCAATGATCG
Br025502-q F	TCAAAACAGAGCAGTTTTACGG
Br025502-q R	CTTCCTGCATTCTCTATTGCAC
BrACTIN2-q F	CGGTGTCAGGTTGGGATGA
BrACTIN2-q R	CGTGCTCGATGGGGTACTTC
